# Supplementary material for: Changes in Lifestyle Behaviors, Shopping Habits and Body Weight Among Adults in Cyprus and Greece During COVID-19 Lockdown: A Cross-Sectional Study
Source: Nutrients. 2025 Jan 8;17(2):214. doi: 10.3390/nu17020214 (PMC11767316; doi:10.3390/nu17020214)
Supplement: Supplementary file 1 [file nutrients-17-00214-s001.zip]

Archive with 1 entries (1 files):
- nutrients-3418951-supplementary.pdf
